# Supplementary material for: Protection mechanism investigation of a protective coating on magnesium alloy stents via deformation model construction and the simulation of cellular automata
Source: Regen Biomater. 2025 Aug 8;12:rbaf084. doi: 10.1093/rb/rbaf084 (PMC12413229; doi:10.1093/rb/rbaf084)
Supplement: rbaf084_Supplementary_Data [file rbaf084_supplementary_data.zip]

Archive with 3 entries (3 files):
- figure S1.jpg
- figure S2.jpg
- Supplementary material-proof.docx
